# Supplementary material for: Whole Genome Sequence Analysis Using JSpecies Tool Establishes Clonal Relationships between Listeria monocytogenes Strains from Epidemiologically Unrelated Listeriosis Outbreaks
Source: PLoS One. 2016 Mar 7;11(3):e0150797. doi: 10.1371/journal.pone.0150797 (PMC4780826; doi:10.1371/journal.pone.0150797)
Supplement: S1 Table — This table provides the information on the strains, as well as their biosample number, used to assess JSpecies performance. (XLSX) [file pone.0150797.s001.xlsx]

## Sheet: Sheet1
Sample Name	Accession
MOD1_LS23	SAMN02769659
MOD1_LS24	SAMN02769660
MOD1_LS25	SAMN02769661
MOD1_LS32	SAMN02769662
MOD1_LS40	SAMN02769663
MOD1_LS41	SAMN02769664
MOD1_LS42	SAMN02769665
MOD1_LS43	SAMN02769666
MOD1_LS44	SAMN02769667
MOD1_LS45	SAMN02769668
MOD1_LS46	SAMN02769669
MOD1_LS47	SAMN02769670
MOD1_LS48	SAMN02769671
MOD1_LS49	SAMN02769672
MOD1_LS50	SAMN02769673
MOD1_LS76	SAMN02769674
MOD1_LS77	SAMN02769675
MOD1_LS78	SAMN02769676
MOD1_LS79	SAMN02769677
MOD1_LS80	SAMN02769678
MOD1_LS81	SAMN02769679
MOD1_LS84	SAMN02769680
MOD1_LS85	SAMN02769681
MOD1_LS86	SAMN02769682
MOD1_LS96	SAMN02769683
MOD1_LS97	SAMN02769684
MOD1_LS98	SAMN02769685
MOD1_LS99	SAMN02769686
MOD1_LS100	SAMN02769687
MOD1_LS101	SAMN02769688
MOD1_LS102	SAMN02769689
MOD1_LS103	SAMN02769690
MOD1_LS104	SAMN02769691
MOD1_LS113	SAMN02769692
MOD1_LS114	SAMN02769693
MOD1_LS114	SAMN02769693
MOD1_LS117	SAMN02769694
MOD1_LS117	SAMN02769694
MOD1_LS118	SAMN02769695
MOD1_LS119	SAMN02769696
MOD1_LS120	SAMN02769697
MOD1_LS145	SAMN02769698
MOD1_LS146	SAMN02769699
MOD1_LS147	SAMN02769700
MOD1_LS148	SAMN02769701
MOD1_LS149	SAMN02769702
MOD1_LS149	SAMN02769702
MOD1_LS150	SAMN02769703
MOD1_LS151	SAMN02769704
MOD1_LS152	SAMN02769705
MOD1_LS171	SAMN02769706
MOD1_LS173	SAMN02769707
MOD1_LS176	SAMN02769708
MOD1_LS185	SAMN02769709
MOD1_LS197	SAMN02769710
MOD1_LS207	SAMN02769711
MOD1_LS208	SAMN02769712
MOD1_LS215	SAMN02769713
MOD1_LS216	SAMN02769714
MOD1_LS217	SAMN02769715
MOD1_LS218	SAMN02769716
MOD1_LS219	SAMN02769717
MOD1_LS220	SAMN02769718
MOD1_LS221-B	SAMN02769719
MOD1_LS221-S	SAMN02769720
MOD1_LS222	SAMN02769721
MOD1_LS223	SAMN02769722
MOD1_LS225	SAMN02769723
MOD1_LS226	SAMN02769724
MOD1_LS228	SAMN02769725
MOD1_LS236	SAMN02769726
MOD1_LS237	SAMN02769727
MOD1_LS238	SAMN02769728
MOD1_LS239	SAMN02769729
MOD1_LS240	SAMN02769730
MOD1_LS241	SAMN02769731
MOD1_LS242	SAMN02769732
MOD1_LS243	SAMN02769733
MOD1_LS252	SAMN02769734
MOD1_LS253	SAMN02769735
MOD1_LS254	SAMN02769736
MOD1_LS255	SAMN02769737
MOD1_LS256	SAMN02769738
MOD1_LS257	SAMN02769739
MOD1_LS267	SAMN02769740
MOD1_LS268	SAMN02769741
MOD1_LS269	SAMN02769742
MOD1_LS270	SAMN02769743
MOD1_LS271	SAMN02769744
MOD1_LS272	SAMN02769745
MOD1_LS273	SAMN02769746
MOD1_LS274	SAMN02769747
MOD1_LS275	SAMN02769748
MOD1_LS276	SAMN02769749
MOD1_LS307	SAMN02769750
MOD1_LS308	SAMN02769751
MOD1_LS309	SAMN02769752
MOD1_LS310	SAMN02769753
MOD1_LS311	SAMN02769754
MOD1_LS312	SAMN02769755
MOD1_LS313	SAMN02769756
MOD1_LS314	SAMN02769757
MOD1_LS315	SAMN02769758
MOD1_LS316	SAMN02769759
MOD1_LS317	SAMN02769760
MOD1_LS318	SAMN02769761
MOD1_LS319	SAMN02769762
MOD1_LS320	SAMN02769763
MOD1_LS321	SAMN02769764
MOD1_LS322	SAMN02769765
MOD1_LS323	SAMN02769766
MOD1_LS324	SAMN02769767
MOD1_LS325	SAMN02769768
MOD1_LS326	SAMN02769769
MOD1_LS327	SAMN02769770
MOD1_LS328	SAMN02769771
MOD1_LS329	SAMN02769772
MOD1_LS405	SAMN02769773
MOD1_LS418	SAMN02769774
MOD1_LS424	SAMN02769775
MOD1_LS649	SAMN02769776
MOD1_LS650	SAMN02769777
MOD1_LS651	SAMN02769778
MOD1_LS658	SAMN02769779
MOD1_LS659	SAMN02769780
MOD1_LS660	SAMN02769781
MOD1_LS661	SAMN02769782
MOD1_LS662	SAMN02769783
MOD1_LS663	SAMN02769784
MOD1_LS664	SAMN02769785
MOD1_LS665	SAMN02769786
MOD1_LS666	SAMN02769787
MOD1_LS740	SAMN02769788
MOD1_LS741	SAMN02769789
MOD1_LS742	SAMN02769790
MOD1_LS743	SAMN02769791
MOD1_LS744	SAMN02769792
MOD1_LS746	SAMN02769793
MOD1_LS747	SAMN02769794
MOD1_LS884	SAMN02769795
MOD1_LS885	SAMN02769796
MOD1_LS888	SAMN02769797
MOD1_LS889	SAMN02769798
MOD1_LS978	SAMN02990444
MOD1_LS979	SAMN02990445
MOD1_LS980	SAMN02990446
MOD1_LS981	SAMN02991374
MOD1_LS982	SAMN02991375
MOD1_LS983	SAMN02991376
MOD1_LS984	SAMN02990447
MOD1_LS985	SAMN02991377
MOD1_LS986	SAMN02990448
MOD1_LS987	SAMN02990449
MOD1_LS988	SAMN02990450
MOD1_LS989	SAMN02991378
MOD1_LS990	SAMN02991379
MOD1_LS991	SAMN02990451
MOD1_LS992	SAMN02990452
MOD1_LS993	SAMN02991380
MOD1_LS994	SAMN02991381
MOD1_LS995	SAMN02991382
MOD1_LS996	SAMN02991383
MOD1_LS997	SAMN02991384
MOD1_LS998	SAMN02991385
MOD1_LS999	SAMN02990453
MOD1_LS1000	SAMN02991386
MOD1_LS1001	SAMN02991387
MOD1_LS1002	SAMN02991388
MOD1_LS1003	SAMN02991389
MOD1_LS1004	SAMN02990454
MOD1_LS1005	SAMN02991390
MOD1_LS1006	SAMN02990455
MOD1_LS1007	SAMN02991391
MOD1_LS1008	SAMN02991392
MOD1_LS1009	SAMN02991393
MOD1_LS1010	SAMN02990456
MOD1_LS1011	SAMN02991394
FDA00008711	SAMN03278634
FDA00008712	SAMN03278635
FDA00008713	SAMN03278636
FDA00008714	SAMN03278637
FDA00008715	SAMN03278638
FDA00008716	SAMN03278639
2014L-6660	SAMN03253341
2014L-6656	SAMN03253337
2014L-6677	SAMN03253354
2014L-6681	SAMN03253357
2014L-6684	SAMN03253360
2014L-6695	SAMN03253369
2014L-6704	SAMN03253377
2014L-6707	SAMN03253380
2014L-6710	SAMN03253382
2014L-6714	SAMN03253386
2014L-6716	SAMN03253388
2014L-6723	SAMN03253395
2014L-6680	SAMN03178083
F2365	AE017262.2
LS542	AVQQ01
LS642	AVQM01
LS643	AVQN01
LS644	AVQO01
LS645	AVQP01
