# Supplementary material for: Whole Genome Sequence Analysis Using JSpecies Tool Establishes Clonal Relationships between Listeria monocytogenes Strains from Epidemiologically Unrelated Listeriosis Outbreaks
Source: PLoS One. 2016 Mar 7;11(3):e0150797. doi: 10.1371/journal.pone.0150797 (PMC4780826; doi:10.1371/journal.pone.0150797)
Supplement: S2 Table — Highly related groups are highlighted with previously known clusters highlighted grey and the new clusters in purple (Cluster 1), green (Cluster 2) and blue (Cluster 3). The blue highlighted text shows the r2 values for previously characterized 4bV isolates. (XLSX) [file pone.0150797.s002.xlsx]

## Sheet: Sheet1
	LS270	LS276	LS269	LS651	LS275	LS267	LS268	LS47	LS114	LS272	LS1066	LS1014	LS988	LS996	LS990	LS1024	LS1017	LS997	LS993	LS1000	LS1064	LS1065	LS1067	HPB2262	J1220	ScottA	LS41	J1816	J1776	J1926	J1817	LS50	LS1015	LS1012	LS1023	LS1016	LS42	H7858	LS645	LS644	LS643	LS642	LS542	LS1013	LL195	F2365	LS271	CLIP80459	L312
LS270	---	1	0.99999	1	1	1	0.99999	0.99997	0.99996	0.99996	0.99983	0.99982	0.99982	0.99982	0.99982	0.99982	0.99982	0.99982	0.99981	0.99981	0.99981	0.9998	0.9998	0.99981	0.9998	0.99979	0.99978	0.99981	0.9998	0.9998	0.9998	0.99973	0.99975	0.99974	0.99973	0.99974	0.99981	0.9997	0.99975	0.99974	0.99974	0.99977	0.99972	0.99974	0.99972	0.9997	0.99953	0.99969	0.99966
LS276	1	---	1	1	1	1	0.99999	0.99997	0.99996	0.99996	0.99983	0.99983	0.99983	0.99983	0.99983	0.99983	0.99984	0.99983	0.99983	0.99982	0.99982	0.99982	0.99982	0.99981	0.9998	0.9998	0.99978	0.99982	0.99981	0.99981	0.99981	0.99974	0.99975	0.99974	0.99973	0.99974	0.9998	0.9997	0.99975	0.99975	0.99974	0.99978	0.99974	0.99974	0.99973	0.99972	0.99953	0.9997	0.99968
LS269	0.99999	1	---	1	1	1	0.99999	0.99997	0.99996	0.99996	0.99984	0.99983	0.99983	0.99983	0.99983	0.99983	0.99984	0.99983	0.99983	0.99983	0.99983	0.99982	0.99982	0.99981	0.99981	0.99981	0.99979	0.99982	0.99982	0.99981	0.99982	0.99974	0.99975	0.99975	0.99974	0.99975	0.99979	0.99971	0.99976	0.99976	0.99975	0.99977	0.99975	0.99974	0.99974	0.99972	0.99953	0.99972	0.99969
LS651	1	1	1	---	1	1	0.99999	0.99996	0.99995	0.99996	0.99983	0.99982	0.99983	0.99983	0.99982	0.99983	0.99983	0.99983	0.99982	0.99982	0.99982	0.99981	0.99981	0.99981	0.99979	0.99979	0.99978	0.99981	0.9998	0.9998	0.9998	0.99973	0.99975	0.99975	0.99974	0.99974	0.9998	0.99969	0.99975	0.99975	0.99974	0.99976	0.99973	0.99974	0.99973	0.99971	0.99953	0.9997	0.99967
LS275	1	1	1	1	---	1	0.99999	0.99997	0.99996	0.99996	0.99984	0.99983	0.99983	0.99983	0.99983	0.99984	0.99983	0.99983	0.99982	0.99982	0.99982	0.99981	0.99981	0.99981	0.9998	0.9998	0.99979	0.99981	0.99981	0.99981	0.99981	0.99974	0.99976	0.99975	0.99974	0.99975	0.9998	0.9997	0.99975	0.99974	0.99974	0.99977	0.99974	0.99974	0.99973	0.99971	0.99953	0.99969	0.99967
LS267	1	1	1	1	1	---	0.99999	0.99996	0.99996	0.99996	0.99983	0.99982	0.99983	0.99983	0.99982	0.99983	0.99983	0.99983	0.99982	0.99982	0.99981	0.9998	0.99981	0.99981	0.99979	0.99979	0.99978	0.9998	0.9998	0.9998	0.9998	0.99973	0.99976	0.99975	0.99974	0.99974	0.9998	0.99969	0.99975	0.99974	0.99974	0.99976	0.99973	0.99974	0.99973	0.99971	0.99953	0.99969	0.99967
LS268	0.99999	0.99999	0.99999	0.99999	0.99999	0.99999	---	0.99996	0.99995	0.99996	0.99982	0.99981	0.99982	0.99982	0.99981	0.99982	0.99982	0.99982	0.99981	0.99981	0.9998	0.99979	0.9998	0.9998	0.99979	0.99979	0.99977	0.99979	0.99978	0.99978	0.99978	0.99972	0.99974	0.99973	0.99972	0.99973	0.99979	0.99968	0.99974	0.99973	0.99973	0.99974	0.99971	0.99973	0.99972	0.9997	0.99951	0.99968	0.99966
LS47	0.99997	0.99997	0.99997	0.99996	0.99997	0.99996	0.99996	---	0.99999	0.99993	0.99982	0.99982	0.99982	0.99982	0.99982	0.99982	0.99983	0.99982	0.99982	0.99982	0.99982	0.99982	0.99982	0.99985	0.99986	0.99986	0.99984	0.99984	0.99983	0.99983	0.99983	0.99981	0.99977	0.99977	0.99976	0.99976	0.99982	0.99971	0.99976	0.99976	0.99976	0.99982	0.9998	0.99975	0.99975	0.99974	0.99956	0.99973	0.99971
LS114	0.99996	0.99996	0.99996	0.99995	0.99996	0.99996	0.99995	0.99999	---	0.99993	0.9998	0.99979	0.99979	0.9998	0.99979	0.9998	0.9998	0.9998	0.9998	0.99979	0.99979	0.99979	0.99979	0.99986	0.99986	0.99986	0.99984	0.99982	0.99981	0.99981	0.99981	0.99981	0.99976	0.99975	0.99974	0.99975	0.99982	0.9997	0.99975	0.99975	0.99974	0.9998	0.99978	0.99973	0.99973	0.99972	0.99956	0.99971	0.99969
LS272	0.99996	0.99996	0.99996	0.99996	0.99996	0.99996	0.99996	0.99993	0.99993	---	0.99975	0.99975	0.99976	0.99976	0.99975	0.99976	0.99976	0.99975	0.99975	0.99974	0.99974	0.99973	0.99974	0.99982	0.99981	0.9998	0.99975	0.99975	0.99975	0.99975	0.99975	0.9997	0.99971	0.9997	0.9997	0.9997	0.9998	0.99966	0.99966	0.99966	0.99965	0.99972	0.9997	0.9997	0.99965	0.99962	0.9996	0.99962	0.99959
LS1066	0.99983	0.99983	0.99984	0.99983	0.99984	0.99983	0.99982	0.99982	0.9998	0.99975	---	1	1	1	1	1	0.99999	0.99999	0.99999	0.99999	0.99999	0.99998	0.99998	0.99963	0.99956	0.99955	0.9998	0.99979	0.99978	0.99978	0.99977	0.99972	0.99978	0.99977	0.99976	0.99977	0.99957	0.9996	0.99986	0.99986	0.99986	0.99981	0.99978	0.99976	0.99982	0.99981	0.99937	0.99979	0.99977
LS1014	0.99982	0.99983	0.99983	0.99982	0.99983	0.99982	0.99981	0.99982	0.99979	0.99975	1	---	1	1	1	1	1	1	1	1	0.99999	0.99998	0.99999	0.99962	0.99956	0.99955	0.9998	0.99978	0.99978	0.99978	0.99977	0.99972	0.99978	0.99976	0.99976	0.99977	0.99957	0.99961	0.99986	0.99986	0.99985	0.99982	0.99978	0.99976	0.99982	0.9998	0.99937	0.9998	0.99977
LS988	0.99982	0.99983	0.99983	0.99983	0.99983	0.99983	0.99982	0.99982	0.99979	0.99976	1	1	---	1	1	1	1	0.99999	1	1	0.99999	0.99998	0.99998	0.99963	0.99956	0.99956	0.9998	0.99978	0.99978	0.99978	0.99978	0.99972	0.99978	0.99977	0.99977	0.99977	0.99957	0.99961	0.99985	0.99985	0.99985	0.99981	0.99978	0.99977	0.99982	0.9998	0.99938	0.99979	0.99977
LS996	0.99982	0.99983	0.99983	0.99983	0.99983	0.99983	0.99982	0.99982	0.9998	0.99976	1	1	1	---	1	1	1	1	1	1	0.99999	0.99998	0.99999	0.99963	0.99956	0.99956	0.9998	0.99979	0.99978	0.99978	0.99978	0.99973	0.99978	0.99977	0.99977	0.99977	0.99958	0.99961	0.99986	0.99986	0.99985	0.99982	0.99979	0.99977	0.99982	0.99981	0.99938	0.9998	0.99978
LS990	0.99982	0.99983	0.99983	0.99982	0.99983	0.99982	0.99981	0.99982	0.99979	0.99975	1	1	1	1	---	1	1	0.99999	1	1	0.99999	0.99998	0.99999	0.99963	0.99956	0.99955	0.9998	0.99978	0.99977	0.99977	0.99977	0.99973	0.99979	0.99977	0.99977	0.99978	0.99957	0.99961	0.99986	0.99986	0.99985	0.99982	0.99978	0.99977	0.99982	0.9998	0.99938	0.9998	0.99977
LS1024	0.99982	0.99983	0.99983	0.99983	0.99984	0.99983	0.99982	0.99982	0.9998	0.99976	1	1	1	1	1	---	0.99999	0.99999	0.99999	0.99999	0.99999	0.99998	0.99998	0.99964	0.99956	0.99956	0.9998	0.99978	0.99977	0.99978	0.99977	0.99973	0.99978	0.99977	0.99977	0.99977	0.99957	0.9996	0.99986	0.99986	0.99985	0.99981	0.99978	0.99977	0.99982	0.9998	0.99938	0.99979	0.99977
LS1017	0.99982	0.99984	0.99984	0.99983	0.99983	0.99983	0.99982	0.99983	0.9998	0.99976	0.99999	1	1	1	1	0.99999	---	0.99999	1	1	0.99999	0.99999	0.99999	0.99964	0.99958	0.99957	0.9998	0.9998	0.99979	0.99979	0.99979	0.99974	0.99978	0.99977	0.99976	0.99977	0.99957	0.99962	0.99987	0.99987	0.99986	0.99983	0.99979	0.99976	0.99983	0.99982	0.99938	0.99981	0.99979
LS997	0.99982	0.99983	0.99983	0.99983	0.99983	0.99983	0.99982	0.99982	0.9998	0.99975	0.99999	1	0.99999	1	0.99999	0.99999	0.99999	---	0.99999	0.99999	0.99999	0.99998	0.99998	0.99962	0.99957	0.99956	0.99979	0.99979	0.99978	0.99978	0.99978	0.99972	0.99977	0.99976	0.99976	0.99976	0.99958	0.99962	0.99986	0.99986	0.99985	0.99982	0.99978	0.99976	0.99983	0.99981	0.99935	0.9998	0.99978
LS993	0.99981	0.99983	0.99983	0.99982	0.99982	0.99982	0.99981	0.99982	0.9998	0.99975	0.99999	1	1	1	1	0.99999	1	0.99999	---	1	0.99999	0.99999	0.99999	0.99963	0.99956	0.99956	0.9998	0.99979	0.99979	0.99979	0.99978	0.99973	0.99978	0.99977	0.99977	0.99977	0.99956	0.99961	0.99986	0.99986	0.99986	0.99983	0.9998	0.99977	0.99983	0.99981	0.99938	0.99981	0.99979
LS1000	0.99981	0.99982	0.99983	0.99982	0.99982	0.99982	0.99981	0.99982	0.99979	0.99974	0.99999	1	1	1	1	0.99999	1	0.99999	1	---	1	0.99999	0.99999	0.99962	0.99956	0.99956	0.9998	0.99979	0.99979	0.99979	0.99978	0.99974	0.99978	0.99977	0.99977	0.99977	0.99956	0.99962	0.99987	0.99987	0.99986	0.99983	0.9998	0.99977	0.99983	0.99982	0.99938	0.99981	0.99979
LS1064	0.99981	0.99982	0.99983	0.99982	0.99982	0.99981	0.9998	0.99982	0.99979	0.99974	0.99999	0.99999	0.99999	0.99999	0.99999	0.99999	0.99999	0.99999	0.99999	1	---	0.99999	1	0.99964	0.99957	0.99957	0.9998	0.9998	0.99979	0.99979	0.99979	0.99974	0.99977	0.99976	0.99976	0.99976	0.99955	0.99962	0.99987	0.99987	0.99987	0.99984	0.99981	0.99975	0.99983	0.99982	0.99937	0.99982	0.9998
LS1065	0.9998	0.99982	0.99982	0.99981	0.99981	0.9998	0.99979	0.99982	0.99979	0.99973	0.99998	0.99998	0.99998	0.99998	0.99998	0.99998	0.99999	0.99998	0.99999	0.99999	0.99999	---	1	0.99964	0.99959	0.99959	0.9998	0.99982	0.99981	0.99981	0.99981	0.99975	0.99976	0.99975	0.99975	0.99975	0.99954	0.99963	0.99988	0.99988	0.99987	0.99985	0.99983	0.99974	0.99984	0.99984	0.99937	0.99983	0.99982
LS1067	0.9998	0.99982	0.99982	0.99981	0.99981	0.99981	0.9998	0.99982	0.99979	0.99974	0.99998	0.99999	0.99998	0.99999	0.99999	0.99998	0.99999	0.99998	0.99999	0.99999	1	1	---	0.99964	0.99957	0.99957	0.9998	0.99981	0.9998	0.9998	0.9998	0.99974	0.99976	0.99975	0.99975	0.99975	0.99954	0.99962	0.99988	0.99988	0.99987	0.99984	0.99982	0.99974	0.99983	0.99983	0.99937	0.99982	0.99981
HPB2262	0.99981	0.99981	0.99981	0.99981	0.99981	0.99981	0.9998	0.99985	0.99986	0.99982	0.99963	0.99962	0.99963	0.99963	0.99963	0.99964	0.99964	0.99962	0.99963	0.99962	0.99964	0.99964	0.99964	---	0.99985	0.99985	0.99981	0.99975	0.99973	0.99973	0.99973	0.99975	0.99974	0.99974	0.99974	0.99973	0.99964	0.99958	0.99959	0.99958	0.99959	0.99972	0.99973	0.99972	0.99957	0.99956	0.99967	0.99956	0.99954
J1220	0.9998	0.9998	0.99981	0.99979	0.9998	0.99979	0.99979	0.99986	0.99986	0.99981	0.99956	0.99956	0.99956	0.99956	0.99956	0.99956	0.99958	0.99957	0.99956	0.99956	0.99957	0.99959	0.99957	0.99985	---	0.99997	0.99975	0.99979	0.99981	0.99981	0.99981	0.99972	0.99965	0.99964	0.99963	0.99964	0.99971	0.9997	0.99954	0.99953	0.99953	0.99969	0.99971	0.99963	0.99965	0.99965	0.99956	0.99965	0.99963
ScottA	0.99979	0.9998	0.99981	0.99979	0.9998	0.99979	0.99979	0.99986	0.99986	0.9998	0.99955	0.99955	0.99956	0.99956	0.99955	0.99956	0.99957	0.99956	0.99956	0.99956	0.99957	0.99959	0.99957	0.99985	0.99997	---	0.99975	0.99979	0.99981	0.99981	0.99981	0.99972	0.99966	0.99966	0.99964	0.99965	0.99968	0.99965	0.99954	0.99953	0.99953	0.9997	0.9997	0.99964	0.99966	0.99966	0.99956	0.99965	0.99964
LS41	0.99978	0.99978	0.99979	0.99978	0.99979	0.99978	0.99977	0.99984	0.99984	0.99975	0.9998	0.9998	0.9998	0.9998	0.9998	0.9998	0.9998	0.99979	0.9998	0.9998	0.9998	0.9998	0.9998	0.99981	0.99975	0.99975	---	0.99983	0.99982	0.99982	0.99982	0.99995	0.99991	0.9999	0.99989	0.99989	0.99961	0.99965	0.99979	0.99978	0.99978	0.99985	0.99981	0.99988	0.99983	0.99982	0.99967	0.99976	0.99975
J1816	0.99981	0.99982	0.99982	0.99981	0.99981	0.9998	0.99979	0.99984	0.99982	0.99975	0.99979	0.99978	0.99978	0.99979	0.99978	0.99978	0.9998	0.99979	0.99979	0.99979	0.9998	0.99982	0.99981	0.99975	0.99979	0.99979	0.99983	---	0.99999	0.99999	0.99999	0.9998	0.99975	0.99975	0.99974	0.99974	0.99956	0.9998	0.99979	0.99978	0.99978	0.99989	0.99984	0.99973	0.99984	0.99985	0.99945	0.99983	0.99983
J1776	0.9998	0.99981	0.99982	0.9998	0.99981	0.9998	0.99978	0.99983	0.99981	0.99975	0.99978	0.99978	0.99978	0.99978	0.99977	0.99977	0.99979	0.99978	0.99979	0.99979	0.99979	0.99981	0.9998	0.99973	0.99981	0.99981	0.99982	0.99999	---	1	1	0.99979	0.99974	0.99974	0.99973	0.99973	0.99956	0.99979	0.99978	0.99977	0.99977	0.99987	0.99983	0.99972	0.99985	0.99985	0.99944	0.99984	0.99984
J1926	0.9998	0.99981	0.99981	0.9998	0.99981	0.9998	0.99978	0.99983	0.99981	0.99975	0.99978	0.99978	0.99978	0.99978	0.99977	0.99978	0.99979	0.99978	0.99979	0.99979	0.99979	0.99981	0.9998	0.99973	0.99981	0.99981	0.99982	0.99999	1	---	1	0.99979	0.99974	0.99974	0.99973	0.99973	0.99956	0.99979	0.99978	0.99977	0.99977	0.99987	0.99983	0.99972	0.99985	0.99985	0.99944	0.99984	0.99984
J1817	0.9998	0.99981	0.99982	0.9998	0.99981	0.9998	0.99978	0.99983	0.99981	0.99975	0.99977	0.99977	0.99978	0.99978	0.99977	0.99977	0.99979	0.99978	0.99978	0.99978	0.99979	0.99981	0.9998	0.99973	0.99981	0.99981	0.99982	0.99999	1	1	---	0.99979	0.99974	0.99974	0.99973	0.99974	0.99956	0.99979	0.99978	0.99977	0.99977	0.99987	0.99983	0.99972	0.99985	0.99985	0.99944	0.99984	0.99984
LS50	0.99973	0.99974	0.99974	0.99973	0.99974	0.99973	0.99972	0.99981	0.99981	0.9997	0.99972	0.99972	0.99972	0.99973	0.99973	0.99973	0.99974	0.99972	0.99973	0.99974	0.99974	0.99975	0.99974	0.99975	0.99972	0.99972	0.99995	0.9998	0.99979	0.99979	0.99979	---	0.99985	0.99985	0.99984	0.99984	0.9996	0.99966	0.99976	0.99975	0.99975	0.99985	0.99981	0.99982	0.9998	0.9998	0.99966	0.99972	0.99972
LS1015	0.99975	0.99975	0.99975	0.99975	0.99976	0.99976	0.99974	0.99977	0.99976	0.99971	0.99978	0.99978	0.99978	0.99978	0.99979	0.99978	0.99978	0.99977	0.99978	0.99978	0.99977	0.99976	0.99976	0.99974	0.99965	0.99966	0.99991	0.99975	0.99974	0.99974	0.99974	0.99985	---	1	0.99999	0.99999	0.99951	0.99954	0.99975	0.99974	0.99974	0.99979	0.99977	0.99999	0.99978	0.99976	0.99971	0.9997	0.99968
LS1012	0.99974	0.99974	0.99975	0.99975	0.99975	0.99975	0.99973	0.99977	0.99975	0.9997	0.99977	0.99976	0.99977	0.99977	0.99977	0.99977	0.99977	0.99976	0.99977	0.99977	0.99976	0.99975	0.99975	0.99974	0.99964	0.99966	0.9999	0.99975	0.99974	0.99974	0.99974	0.99985	1	---	1	1	0.99949	0.99953	0.99975	0.99974	0.99974	0.99979	0.99977	0.99999	0.99978	0.99976	0.9997	0.9997	0.99968
LS1023	0.99973	0.99973	0.99974	0.99974	0.99974	0.99974	0.99972	0.99976	0.99974	0.9997	0.99976	0.99976	0.99977	0.99977	0.99977	0.99977	0.99976	0.99976	0.99977	0.99977	0.99976	0.99975	0.99975	0.99974	0.99963	0.99964	0.99989	0.99974	0.99973	0.99973	0.99973	0.99984	0.99999	1	---	1	0.99948	0.99951	0.99975	0.99974	0.99974	0.99979	0.99978	0.99999	0.99977	0.99975	0.9997	0.99969	0.99967
LS1016	0.99974	0.99974	0.99975	0.99974	0.99975	0.99974	0.99973	0.99976	0.99975	0.9997	0.99977	0.99977	0.99977	0.99977	0.99978	0.99977	0.99977	0.99976	0.99977	0.99977	0.99976	0.99975	0.99975	0.99973	0.99964	0.99965	0.99989	0.99974	0.99973	0.99973	0.99974	0.99984	0.99999	1	1	---	0.99949	0.99953	0.99975	0.99974	0.99974	0.99978	0.99977	0.99999	0.99977	0.99975	0.99971	0.99969	0.99967
LS42	0.99981	0.9998	0.99979	0.9998	0.9998	0.9998	0.99979	0.99982	0.99982	0.9998	0.99957	0.99957	0.99957	0.99958	0.99957	0.99957	0.99957	0.99958	0.99956	0.99956	0.99955	0.99954	0.99954	0.99964	0.99971	0.99968	0.99961	0.99956	0.99956	0.99956	0.99956	0.9996	0.99951	0.99949	0.99948	0.99949	---	0.99973	0.99942	0.99942	0.99941	0.99957	0.99952	0.9995	0.99949	0.99947	0.99943	0.99943	0.9994
H7858	0.9997	0.9997	0.99971	0.99969	0.9997	0.99969	0.99968	0.99971	0.9997	0.99966	0.9996	0.99961	0.99961	0.99961	0.99961	0.9996	0.99962	0.99962	0.99961	0.99962	0.99962	0.99963	0.99962	0.99958	0.9997	0.99965	0.99965	0.9998	0.99979	0.99979	0.99979	0.99966	0.99954	0.99953	0.99951	0.99953	0.99973	---	0.99957	0.99955	0.99955	0.99971	0.99964	0.99952	0.99964	0.99964	0.99936	0.99962	0.99961
LS645	0.99975	0.99975	0.99976	0.99975	0.99975	0.99975	0.99974	0.99976	0.99975	0.99966	0.99986	0.99986	0.99985	0.99986	0.99986	0.99986	0.99987	0.99986	0.99986	0.99987	0.99987	0.99988	0.99988	0.99959	0.99954	0.99954	0.99979	0.99979	0.99978	0.99978	0.99978	0.99976	0.99975	0.99975	0.99975	0.99975	0.99942	0.99957	---	1	1	0.99983	0.9998	0.99973	0.99987	0.99987	0.99929	0.99987	0.99986
LS644	0.99974	0.99975	0.99976	0.99975	0.99974	0.99974	0.99973	0.99976	0.99975	0.99966	0.99986	0.99986	0.99985	0.99986	0.99986	0.99986	0.99987	0.99986	0.99986	0.99987	0.99987	0.99988	0.99988	0.99958	0.99953	0.99953	0.99978	0.99978	0.99977	0.99977	0.99977	0.99975	0.99974	0.99974	0.99974	0.99974	0.99942	0.99955	1	---	1	0.99982	0.99979	0.99972	0.99987	0.99987	0.99927	0.99986	0.99985
LS643	0.99974	0.99974	0.99975	0.99974	0.99974	0.99974	0.99973	0.99976	0.99974	0.99965	0.99986	0.99985	0.99985	0.99985	0.99985	0.99985	0.99986	0.99985	0.99986	0.99986	0.99987	0.99987	0.99987	0.99959	0.99953	0.99953	0.99978	0.99978	0.99977	0.99977	0.99977	0.99975	0.99974	0.99974	0.99974	0.99974	0.99941	0.99955	1	1	---	0.99983	0.99979	0.99971	0.99986	0.99986	0.99927	0.99986	0.99985
LS642	0.99977	0.99978	0.99977	0.99976	0.99977	0.99976	0.99974	0.99982	0.9998	0.99972	0.99981	0.99982	0.99981	0.99982	0.99982	0.99981	0.99983	0.99982	0.99983	0.99983	0.99984	0.99985	0.99984	0.99972	0.99969	0.9997	0.99985	0.99989	0.99987	0.99987	0.99987	0.99985	0.99979	0.99979	0.99979	0.99978	0.99957	0.99971	0.99983	0.99982	0.99983	---	0.99986	0.99976	0.99982	0.99983	0.9995	0.99978	0.99977
LS542	0.99972	0.99974	0.99975	0.99973	0.99974	0.99973	0.99971	0.9998	0.99978	0.9997	0.99978	0.99978	0.99978	0.99979	0.99978	0.99978	0.99979	0.99978	0.9998	0.9998	0.99981	0.99983	0.99982	0.99973	0.99971	0.9997	0.99981	0.99984	0.99983	0.99983	0.99983	0.99981	0.99977	0.99977	0.99978	0.99977	0.99952	0.99964	0.9998	0.99979	0.99979	0.99986	---	0.99976	0.99981	0.99982	0.99946	0.99979	0.99978
LS1013	0.99974	0.99974	0.99974	0.99974	0.99974	0.99974	0.99973	0.99975	0.99973	0.9997	0.99976	0.99976	0.99977	0.99977	0.99977	0.99977	0.99976	0.99976	0.99977	0.99977	0.99975	0.99974	0.99974	0.99972	0.99963	0.99964	0.99988	0.99973	0.99972	0.99972	0.99972	0.99982	0.99999	0.99999	0.99999	0.99999	0.9995	0.99952	0.99973	0.99972	0.99971	0.99976	0.99976	---	0.99976	0.99974	0.9997	0.99968	0.99966
LL195	0.99972	0.99973	0.99974	0.99973	0.99973	0.99973	0.99972	0.99975	0.99973	0.99965	0.99982	0.99982	0.99982	0.99982	0.99982	0.99982	0.99983	0.99983	0.99983	0.99983	0.99983	0.99984	0.99983	0.99957	0.99965	0.99966	0.99983	0.99984	0.99985	0.99985	0.99985	0.9998	0.99978	0.99978	0.99977	0.99977	0.99949	0.99964	0.99987	0.99987	0.99986	0.99982	0.99981	0.99976	---	0.99999	0.99928	0.99991	0.99991
F2365	0.9997	0.99972	0.99972	0.99971	0.99971	0.99971	0.9997	0.99974	0.99972	0.99962	0.99981	0.9998	0.9998	0.99981	0.9998	0.9998	0.99982	0.99981	0.99981	0.99982	0.99982	0.99984	0.99983	0.99956	0.99965	0.99966	0.99982	0.99985	0.99985	0.99985	0.99985	0.9998	0.99976	0.99976	0.99975	0.99975	0.99947	0.99964	0.99987	0.99987	0.99986	0.99983	0.99982	0.99974	0.99999	---	0.99927	0.99992	0.99992
LS271	0.99953	0.99953	0.99953	0.99953	0.99953	0.99953	0.99951	0.99956	0.99956	0.9996	0.99937	0.99937	0.99938	0.99938	0.99938	0.99938	0.99938	0.99935	0.99938	0.99938	0.99937	0.99937	0.99937	0.99967	0.99956	0.99956	0.99967	0.99945	0.99944	0.99944	0.99944	0.99966	0.99971	0.9997	0.9997	0.99971	0.99943	0.99936	0.99929	0.99927	0.99927	0.9995	0.99946	0.9997	0.99928	0.99927	---	0.99921	0.99919
CLIP80459	0.99969	0.9997	0.99972	0.9997	0.99969	0.99969	0.99968	0.99973	0.99971	0.99962	0.99979	0.9998	0.99979	0.9998	0.9998	0.99979	0.99981	0.9998	0.99981	0.99981	0.99982	0.99983	0.99982	0.99956	0.99965	0.99965	0.99976	0.99983	0.99984	0.99984	0.99984	0.99972	0.9997	0.9997	0.99969	0.99969	0.99943	0.99962	0.99987	0.99986	0.99986	0.99978	0.99979	0.99968	0.99991	0.99992	0.99921	---	1
L312	0.99966	0.99968	0.99969	0.99967	0.99967	0.99967	0.99966	0.99971	0.99969	0.99959	0.99977	0.99977	0.99977	0.99978	0.99977	0.99977	0.99979	0.99978	0.99979	0.99979	0.9998	0.99982	0.99981	0.99954	0.99963	0.99964	0.99975	0.99983	0.99984	0.99984	0.99984	0.99972	0.99968	0.99968	0.99967	0.99967	0.9994	0.99961	0.99986	0.99985	0.99985	0.99977	0.99978	0.99966	0.99991	0.99992	0.99919	1	---
