# Supplementary material for: Whole Genome Sequence Analysis Using JSpecies Tool Establishes Clonal Relationships between Listeria monocytogenes Strains from Epidemiologically Unrelated Listeriosis Outbreaks
Source: PLoS One. 2016 Mar 7;11(3):e0150797. doi: 10.1371/journal.pone.0150797 (PMC4780826; doi:10.1371/journal.pone.0150797)
Supplement: S3 Table — This table lists the SNPs found in the cluster 3 strains relative to LS642 that occurred that were found more frequently in one of the two strain subset. A period (.) indicates the nucleotide was unaltered in the test strain relative to LS642 while a dash (-) indicates a gap. Each SNP was assigned as SF specific, SF biased or apple biased as noted by the position of the plus symbol. (XLSX) [file pone.0150797.s003.xlsx]

## Sheet: Sheet1
Stone Fruit Isolates										Apple Isolates				SNP Frequency
LS1000	LS988	LS990	LS993	LS996	LS997	LS1064	LS1066	LS1067	LS1065	LS1024	LS1028	LS1014	LS1017	SF Specific	SF Biased	Apple Biased
.	.	.	.	.	.	-	.	-	.	-	-	C	A		+
G	G	G	G	G	G	G	G	-	G	G	-	-	A		+
G	C	G	A	G	A	A	A	-	A	-	A	-	-			+
.	-	.	G	G	.	.	.	.	-	-	-	A	-			+
T	T	T	T	T	T	T	T	T	T	.	.	G	.	+		+
C	C	C	C	C	C	C	C	C	C	.	.	T	.	+		+
G	G	G	G	G	G	.	G	.	G	.	.	C	.		+
G	G	G	G	G	G	G	G	G	G	.	.	A	.	+		+
G	G	G	G	G	G	.	G	.	G	.	.	C	.		+
-	-	-	-	C	-	-	C	-	C	-	C	T	C		+
.	-	-	.	.	.	.	.	.	-	.	A	G	A		+
.	-	-	.	.	.	.	.	.	-	.	C	G	C		+
-	-	-	-	-	.	-	-	-	-	C	-	A	.		+
T	T	T	T	T	T	.	T	.	T	.	.	C	.		+	+
T	T	T	T	T	T	T	T	T	T	.	.	C	.	+		+
C	C	C	C	C	C	C	C	C	C	.	.	T	.	+		+
C	C	C	C	C	C	C	C	C	C	.	.	T	.	+		+
A	A	A	A	A	A	A	A	A	A	.	.	G	.	+		+
.	.	.	C	.	.	-	.	C	.	-	C	T	.		+
-	A	.	A	A	.	A	A	A	A	A	-	G	.		+
.	T	.	T	T	T	T	T	T	T	T	-	A	.		+
-	C	.	C	C	C	C	C	C	C	C	-	A	.		+
.	-	.	-	.	.	-	.	.	.	-	T	C	.		+
A	A	A	A	A	A	.	A	A	A	.	.	C	.		+	+
A	A	A	A	A	A	.	A	A	A	.	.	G	.		+	+
G	G	G	G	G	G	.	G	G	G	.	.	C	.		+	+
T	T	T	T	T	T	.	T	T	T	.	.	C	.		+	+
G	G	G	G	G	G	.	G	G	G	.	.	A	.		+	+
G	G	G	G	G	G	G	G	G	G	.	.	A	.	+		+
C	C	C	C	C	C	C	C	C	C	.	.	T	.	+		+
A	A	A	A	A	A	.	A	.	A	.	.	C	.		+	+
G	G	G	G	G	G	G	G	G	G	.	.	A	.	+		+
T	T	T	T	T	T	T	T	T	T	.	.	A	.	+		+
G	G	G	G	G	G	G	G	G	G	.	.	A	.	+		+
G	G	G	G	G	G	G	G	G	G	.	.	T	.	+		+
A	A	A	A	A	A	.	A	.	A	.	.	T	.		+	+
T	T	T	T	T	T	T	T	T	T	.	.	C	.	+		+
G	G	G	G	G	G	G	G	G	G	.	.	A	.	+		+
T	T	T	T	T	T	.	T	T	T	.	.	C	.		+	+
.	.	.	.	.	-	.	.	-	.	.	C	T	-		+
.	.	.	.	.	-	.	T	-	.	-	T	C	.		+
-	-	-	-	-	.	.	C	-	-	-	.	A	.		+
A	A	A	A	A	A	.	A	A	A	.	.	G	.			+
C	C	C	C	C	C	.	C	.	C	.	.	T	.			+
C	C	C	C	C	C	C	C	C	C	.	.	A	.	+		+
-	G	G	G	-	G	G	G	G	-	G	.	A	-		+
-	T	T	T	-	T	-	T	T	T	T	.	C	-		+
C	C	C	C	C	C	C	C	C	C	.	.	A	.	+		+
A	A	A	A	A	A	.	A	.	A	.	.	C	.		+	+
G	G	G	G	G	G	G	G	G	G	.	.	A	.	+		+
T	T	T	T	T	T	.	T	.	T	.	.	A	.		+	+
A	A	A	A	A	A	.	A	A	A	.	.	G	.		+	+
C	C	C	C	C	C	C	C	C	C	.	.	T	.	+		+
T	T	T	T	T	T	T	T	T	T	.	.	G	.	+		+
T	T	T	T	T	T	T	T	T	T	.	.	C	.	+		+
G	G	G	G	G	G	G	G	G	G	.	.	A	.	+		+
G	G	G	G	G	G	G	G	G	G	.	G	A	.		+
.	-	.	.	.	T	T	.	.	.	-	.	A	-		+
.	-	.	.	.	-	A	.	.	.	-	.	G	A		+
T	T	T	T	T	T	.	T	.	T	.	.	C	.		+	+
